# Supplementary material for: Design Strategy for a Hydroxide-Triggered pH-Responsive Hydrogel as a Mucoadhesive Barrier to Prevent Metabolism Disorders
Source: ACS Appl Mater Interfaces. 2021 Dec 6;13(49):58340–51. doi: 10.1021/acsami.1c17706 (PMC8802295; doi:10.1021/acsami.1c17706)
Supplement: Supplementary file 2 — am1c17706_si_002.zip [file am1c17706_si_002.zip]

Archive with 6 entries (6 files):
- Movie S1.mp4
- __MACOSX/._Movie S1.mp4
- Movie S2.mp4
- __MACOSX/._Movie S2.mp4
- Movie S3.mp4
- __MACOSX/._Movie S3.mp4
